# Supplementary material for: A new subspecies of Peucedanum officinale L. subsp. album (Apiaceae) from the eastern part of the Iberian Peninsula
Source: PhytoKeys. 2019 Sep 2;131:37–55. doi: 10.3897/phytokeys.131.32173 (PMC6733802; doi:10.3897/phytokeys.131.32173)
Supplement: XML Treatment for Peucedanum officinale L. subsp. album [file phytokeys.131.32173-treatment1.xml]

<!DOCTYPE tp:taxon-treatment
  PUBLIC "-//TaxonX//DTD Taxonomic Treatment Publishing DTD v0 20100105//EN" "tax-treatment-NSO.dtd">
<tp:taxon-treatment xmlns:tp="http://www.plazi.org/taxpub"><tp:treatment-meta><kwd-group><label>Taxon classification</label><kwd><named-content xmlns:xlink="http://www.w3.org/1999/xlink" content-type="kingdom">Plantae</named-content></kwd><kwd><named-content xmlns:xlink="http://www.w3.org/1999/xlink" content-type="order">Apiales</named-content></kwd><kwd><named-content xmlns:xlink="http://www.w3.org/1999/xlink" content-type="family">Apiaceae</named-content></kwd></kwd-group><mixed-citation publication-type="journal"><person-group><name><surname>Martínez-Fort</surname><given-names>Javier</given-names></name><name><surname>León</surname><given-names>Maela</given-names></name><name><surname>Donat-Torres</surname><given-names>Maria P.</given-names></name></person-group><article-title>A new subspecies of <tp:taxon-name><tp:taxon-name-part taxon-name-part-type="genus" reg="Peucedanum">Peucedanum</tp:taxon-name-part> <tp:taxon-name-part taxon-name-part-type="species" reg="officinale">officinale</tp:taxon-name-part> <tp:taxon-name-part taxon-name-part-type="authority">L.</tp:taxon-name-part> <tp:taxon-name-part taxon-name-part-type="infraspecific-rank">subsp.</tp:taxon-name-part> <tp:taxon-name-part taxon-name-part-type="subspecies" reg="album">album</tp:taxon-name-part></tp:taxon-name> (<tp:taxon-name><tp:taxon-name-part taxon-name-part-type="family">Apiaceae</tp:taxon-name-part></tp:taxon-name>) from the eastern part of the Iberian Peninsula</article-title><source>PhytoKeys</source><day>02</day><month>9</month><year>2019</year><volume>131</volume><fpage>37</fpage><lpage>55</lpage><pub-id pub-id-type="doi">10.3897/phytokeys.131.32173</pub-id></mixed-citation></tp:treatment-meta><tp:nomenclature><tp:taxon-name><object-id xmlns:xlink="http://www.w3.org/1999/xlink" content-type="arpha" xlink:type="simple">007C468883D853498940A467673F00D6</object-id>
            <tp:taxon-name-part taxon-name-part-type="genus" reg="Peucedanum">Peucedanum</tp:taxon-name-part>
            <tp:taxon-name-part taxon-name-part-type="species" reg="officinale">officinale</tp:taxon-name-part>
            <tp:taxon-name-part taxon-name-part-type="authority">L.</tp:taxon-name-part>
            <tp:taxon-name-part taxon-name-part-type="infraspecific-rank">subsp.</tp:taxon-name-part>
            <tp:taxon-name-part taxon-name-part-type="subspecies" reg="album">album</tp:taxon-name-part>
            <object-id xmlns:xlink="http://www.w3.org/1999/xlink" content-type="ipni" xlink:type="simple">urn:lsid:ipni.org:names:60479357-2</object-id>
          </tp:taxon-name><tp:taxon-authority>Martínez-Fort &amp; Donat-Torres</tp:taxon-authority><tp:taxon-status xmlns:xlink="http://www.w3.org/1999/xlink" xlink:type="simple">subsp. nov.</tp:taxon-status></tp:nomenclature><tp:treatment-sec sec-type="diagnosis" id="SECID0ECHAI"><title>Diagnosis.</title><p><tp:taxon-name><tp:taxon-name-part taxon-name-part-type="genus" reg="Peucedanum">Peucedanum</tp:taxon-name-part> <tp:taxon-name-part taxon-name-part-type="species" reg="officinale">officinale</tp:taxon-name-part> <tp:taxon-name-part taxon-name-part-type="authority">L.</tp:taxon-name-part> <tp:taxon-name-part taxon-name-part-type="infraspecific-rank">subsp.</tp:taxon-name-part> <tp:taxon-name-part taxon-name-part-type="subspecies" reg="album">album</tp:taxon-name-part></tp:taxon-name> can be morphologically distinguished by the canaliculated leaflets, inflorescences without dominant terminal umbels, which are often sessile and lateral, with few rays (3) 5–9 (12), umbellules with (7) 10–16 (18) raylets, white-petalled flowers and fruits with a fructiferous raylet as long as or shorter than the length of the fruits.</p></tp:treatment-sec><tp:treatment-sec sec-type="material" id="SECID0E3HAI"><title>Type.</title><p>Valencia, Tavernes de la Valldigna, eastern spurs of the Serra de les Agulles mountain range, on both ascents to Pic Massalari. <named-content xmlns:xlink="http://www.w3.org/1999/xlink" content-type="dwc:verbatimCoordinates" xlink:type="simple"><named-content content-type="geo-json" specific-use="{&#34;type&#34;:&#34;Point&#34;,&#34;coordinates&#34;:[-0.284000,39.090000]}" id="NCID0EFIAI" xlink:type="simple">39,09°N, -0,284°W</named-content></named-content>. 300 m alt. Rocky calcareous soil. 23-IX-2012. J. Martínez-Fort (<bold>Holotype</bold>: VAL 223161! Figure <xref ref-type="fig" rid="F2">2</xref>).</p><!--PageBreak --><!--PageBreak --></tp:treatment-sec><tp:treatment-sec sec-type="description" id="SECID0ESIAI"><title>Description.</title><p>Perennial plant with stem (0.24) 0.41–0.98 (1.3) m high and 2.1–4.6 (6.3) mm in diameter at the base, branching from the lower 1/3–1/2, striate, glabrous. Basal leaves 4- or 5- (6-) ternate, triangular in outline, (190) 257–538 (630) mm in length; petioles cylindrical, (42)53–171(250) mm long, sheathing at the base; linear terminal leaflets, (31.3) 47.9–83.7 (94.4) mm × 0.3 to 0.6 (0.7) mm, canaliculate, length/width ratio of (50) 70–126 (166) range, angle between the closest divisions of the terminals (30) 32–66 (90) degrees and (45) 111–180 degrees between the outermost leaf divisions. Cauline leaves, decreasing in size towards the apex of stems, but with enlarged sheaths. The first leaf on stem from the basal rosette leaf 3–4 (5) times ternate, with terminal divisions of (1.8) 6.5–36.4 (40.8) mm of length and canaliculated. The uppermost ones reduced to the sheath.</p><p>Inflorescence without a primary or dominant umbel, umbels arranged along the axis of inflorescence, sometimes sessile and lateral. Umbels compound, rays (3) 5 to 9 (12), inner rays shorter (2.8) 4- 24.3 (42.6) mm, outer rays (15.7) 17.7–52.6 (83.7) mm, bracts 0 or 1 (2), linear-triangular, (0.6) 0.7× 1.1 (1.3) mm. Umbellules with (7) 10 to 16 (18) raylets, bracteoles (4) 6 to 9, linear, gradually widened towards base. Flowers hermaphroditic, sepals 5 triangular, inconspicuous; petals 5, white, inflexed tips; stamens 5, alternate; stylopodium conical, similar in length to the styles; styles parallel at anthesis, becoming divergent in fruiting. Fruits dorsally compressed, elliptical, size (5.1)5.8–6.9 (7.1) × (2.6) 3.3–4.7 (5) mm, apex slightly off emarginated; mericarps homomorphic; median and lateral prominent ribs, apex slightly off emarginated; marginal ribs prominently winged, wings (0.2) 0.4–1 (1.1) mm, wide; commissural vittae 2; vallecular vittae 4; commissure very broad, from wing tip to wing tip. Raylets (1.8) 2.8–5.3 (6.1) mm long. The raylets length/fruit length ratio ranging from (0.3) 0.5–0.8 (1).</p></tp:treatment-sec><tp:treatment-sec sec-type="distribution" id="SECID0EYIAI"><title>Distribution and habitat.</title><p>It is dispersed in the thermomediterranean sub-humid bioclima (<xref ref-type="bibr" rid="B19">Rivas-Martínez 2004</xref>) on rocky soils of limestone and sandstone at the base <!--PageBreak --><!--PageBreak --><!--PageBreak --><!--PageBreak -->and crest of cliffs and rocky slopes. Contacting with wet fringes of <italic>Rubio longifoliae-Quercetum rotundifolie</italic> Costa, Peris and Figuerola (<xref ref-type="bibr" rid="B4">Costa et al. 1983</xref>), together with ash and arbutus. With abundant populations on the coastal and southern foothills of the Iberian system (Serra de les Agulles) and on the northern coastal foothills of the external Prebaetic system (Serra Grossa) (Figure <xref ref-type="fig" rid="F3">3</xref>).</p><fig id="F3" position="float" orientation="portrait"><object-id xmlns:xlink="http://www.w3.org/1999/xlink" content-type="doi" xlink:type="simple">10.3897/phytokeys.131.32173.figure3</object-id><object-id xmlns:xlink="http://www.w3.org/1999/xlink" content-type="arpha" xlink:type="simple">280084FC5961562DB7A1E2616E039042</object-id><label>Figure 3.</label><caption><p>Map of <tp:taxon-name><tp:taxon-name-part taxon-name-part-type="genus" reg="Peucedanum">Peucedanum</tp:taxon-name-part> <tp:taxon-name-part taxon-name-part-type="species" reg="officinale">officinale</tp:taxon-name-part> <tp:taxon-name-part taxon-name-part-type="infraspecific-rank">subsp.</tp:taxon-name-part> <tp:taxon-name-part taxon-name-part-type="subspecies" reg="album">album</tp:taxon-name-part></tp:taxon-name> (squares) and <tp:taxon-name><tp:taxon-name-part taxon-name-part-type="genus" reg="Peucedanum">P.</tp:taxon-name-part> <tp:taxon-name-part taxon-name-part-type="species" reg="officinale">officinale</tp:taxon-name-part> <tp:taxon-name-part taxon-name-part-type="infraspecific-rank">subsp.</tp:taxon-name-part> <tp:taxon-name-part taxon-name-part-type="subspecies" reg="officinale">officinale</tp:taxon-name-part></tp:taxon-name> (triangles) on the Valencian Community region (Spain). The thermoclimatic bioclima types of the region are indicated in colour.</p></caption><graphic xmlns:xlink="http://www.w3.org/1999/xlink" xlink:href="phytokeys-131-037-g003.jpg" position="float" orientation="portrait" xlink:type="simple" id="oo_328908.jpg"><uri content-type="original_file" xlink:type="simple">https://binary.pensoft.net/fig/328908</uri></graphic></fig></tp:treatment-sec><tp:treatment-sec sec-type="phenology" id="SECID0EALAI"><title>Phenology.</title><p>Flowering July to October.</p></tp:treatment-sec><tp:treatment-sec sec-type="Paratypes" id="SECID0EFLAI"><title>Paratypes.</title><p>SPAIN. Valencia: Alzira. Serra de la Murta, 30SYJ2934; on rocky outcrops, 25-IX-2011; J. Martínez-Fort (VAL 223162!, Figure <xref ref-type="fig" rid="F1">1B</xref>; Valencia: Corbera de Alzira, 30SYJ23; J. Borja (VAL 154996!; Figure <xref ref-type="fig" rid="F1">1C–D</xref>); Valencia: Favara, Serra de Corbera, 30SYJ33, 5-IX-1986; G. Mateo &amp; al. (VAL 117826!).</p><sec sec-type="Key to the subspecies of Peucedanum officinale" id="SECID0ETLAI"><title>Key to the subspecies of <italic><tp:taxon-name><tp:taxon-name-part taxon-name-part-type="genus" reg="Peucedanum">Peucedanum</tp:taxon-name-part> <tp:taxon-name-part taxon-name-part-type="species" reg="officinale">officinale</tp:taxon-name-part></tp:taxon-name></italic></title><table-wrap content-type="key" position="anchor" orientation="portrait"><table id="TID0EEPAC" rules="all"><tbody><tr><td rowspan="1" colspan="1">1</td><td rowspan="1" colspan="1">Canaliculated leaflets (Figure <xref ref-type="fig" rid="F4">4B</xref>)</td><td rowspan="1" colspan="1">
                      <bold>2</bold>
                    </td></tr><tr><td rowspan="1" colspan="1">–</td><td rowspan="1" colspan="1">Non-canaliculated leaflets (Figure <xref ref-type="fig" rid="F4">4A</xref>)</td><td rowspan="1" colspan="1">
                      <bold>4</bold>
                    </td></tr><tr><td rowspan="1" colspan="1">2</td><td rowspan="1" colspan="1">Habit of up to 1 (1.3) m; petals white or pale yellow; fruit length &lt; 7 mm</td><td rowspan="1" colspan="1">
                      <bold>3</bold>
                    </td></tr><tr><td rowspan="1" colspan="1">–</td><td rowspan="1" colspan="1">Habit of up to 1.5 m; petals yellow; fruit length &gt; 7 mm</td><td rowspan="1" colspan="1">
                      <bold><tp:taxon-name><tp:taxon-name-part taxon-name-part-type="genus" reg="Peucedanum"/><tp:taxon-name-part taxon-name-part-type="species" reg="officinale"/><tp:taxon-name-part taxon-name-part-type="infraspecific-rank">subsp.</tp:taxon-name-part> <tp:taxon-name-part taxon-name-part-type="subspecies" reg="brachyradium">brachyradium</tp:taxon-name-part></tp:taxon-name></bold>
                    </td></tr><tr><td rowspan="1" colspan="1">3</td><td rowspan="1" colspan="1">Umbels with 5 to 9 (12) rays, fructiferous raylets shorter than or equal to fruit length; petals white</td><td rowspan="1" colspan="1">
                      <bold><tp:taxon-name><tp:taxon-name-part taxon-name-part-type="genus" reg="Peucedanum"/><tp:taxon-name-part taxon-name-part-type="species" reg="officinale"/><tp:taxon-name-part taxon-name-part-type="infraspecific-rank">subsp.</tp:taxon-name-part> <tp:taxon-name-part taxon-name-part-type="subspecies" reg="album">album</tp:taxon-name-part></tp:taxon-name></bold>
                    </td></tr><tr><td rowspan="1" colspan="1">–</td><td rowspan="1" colspan="1">Umbels with 9 to 14 (17) rays, fructiferous raylets longer than fruit length, up to 3 times the length; petals pale to medium yellow</td><td rowspan="1" colspan="1">
                      <bold><tp:taxon-name><tp:taxon-name-part taxon-name-part-type="genus" reg="Peucedanum"/><tp:taxon-name-part taxon-name-part-type="species" reg="officinale"/><tp:taxon-name-part taxon-name-part-type="infraspecific-rank">subsp.</tp:taxon-name-part> <tp:taxon-name-part taxon-name-part-type="subspecies" reg="paniculatum">paniculatum</tp:taxon-name-part></tp:taxon-name></bold>
                    </td></tr><tr><td rowspan="1" colspan="1">4</td><td rowspan="1" colspan="1">Fructiferous raylets equal or shorter than fruit length; folded or crested (concave) leaflets</td><td rowspan="1" colspan="1">
                      <bold><tp:taxon-name><tp:taxon-name-part taxon-name-part-type="genus" reg="Peucedanum"/><tp:taxon-name-part taxon-name-part-type="species" reg="officinale"/><tp:taxon-name-part taxon-name-part-type="infraspecific-rank">subsp.</tp:taxon-name-part> <tp:taxon-name-part taxon-name-part-type="subspecies" reg="longifolium">longifolium</tp:taxon-name-part></tp:taxon-name></bold>
                    </td></tr><tr><td rowspan="1" colspan="1">–</td><td rowspan="1" colspan="1">Fructiferous raylets longer than fruit length; flat leaflets</td><td rowspan="1" colspan="1">
                      <bold><tp:taxon-name><tp:taxon-name-part taxon-name-part-type="genus" reg="Peucedanum"/><tp:taxon-name-part taxon-name-part-type="species" reg="officinale"/><tp:taxon-name-part taxon-name-part-type="infraspecific-rank">subsp.</tp:taxon-name-part> <tp:taxon-name-part taxon-name-part-type="subspecies" reg="officinale">officinale</tp:taxon-name-part></tp:taxon-name></bold>
                    </td></tr></tbody></table></table-wrap><fig id="F4" position="float" orientation="portrait"><object-id xmlns:xlink="http://www.w3.org/1999/xlink" content-type="doi" xlink:type="simple">10.3897/phytokeys.131.32173.figure4</object-id><object-id xmlns:xlink="http://www.w3.org/1999/xlink" content-type="arpha" xlink:type="simple">72281592BF235D92A7E8206CA5520F9D</object-id><label>Figure 4.</label><caption><p>Types of bundle leaf <bold>A</bold> Flat-bundle leaflet of <tp:taxon-name><tp:taxon-name-part taxon-name-part-type="genus" reg="Peucedanum">Peucedanum</tp:taxon-name-part> <tp:taxon-name-part taxon-name-part-type="species" reg="officinale">officinale</tp:taxon-name-part> <tp:taxon-name-part taxon-name-part-type="infraspecific-rank">subsp.</tp:taxon-name-part> <tp:taxon-name-part taxon-name-part-type="subspecies" reg="officinale">officinale</tp:taxon-name-part></tp:taxon-name><bold>B</bold> Canaliculated-bundle leaflet of <italic><tp:taxon-name><tp:taxon-name-part taxon-name-part-type="genus" reg="Peucedanum">Peucedanum</tp:taxon-name-part> <tp:taxon-name-part taxon-name-part-type="species" reg="officinale">officinale</tp:taxon-name-part> <tp:taxon-name-part taxon-name-part-type="infraspecific-rank">subsp.</tp:taxon-name-part> <tp:taxon-name-part taxon-name-part-type="subspecies" reg="album">album</tp:taxon-name-part></tp:taxon-name></italic>. A comparison of the other subspecies of <italic><tp:taxon-name><tp:taxon-name-part taxon-name-part-type="genus" reg="Peucedanum">P.</tp:taxon-name-part> <tp:taxon-name-part taxon-name-part-type="species" reg="officinale">officinale</tp:taxon-name-part></tp:taxon-name></italic><bold>C</bold><tp:taxon-name><tp:taxon-name-part taxon-name-part-type="genus" reg="Peucedanum">Peucedanum</tp:taxon-name-part> <tp:taxon-name-part taxon-name-part-type="species" reg="officinale">officinale</tp:taxon-name-part> <tp:taxon-name-part taxon-name-part-type="infraspecific-rank">subsp.</tp:taxon-name-part> <tp:taxon-name-part taxon-name-part-type="subspecies" reg="officinale">officinale</tp:taxon-name-part></tp:taxon-name><bold>D</bold><tp:taxon-name><tp:taxon-name-part taxon-name-part-type="genus" reg="Peucedanum">P.</tp:taxon-name-part> <tp:taxon-name-part taxon-name-part-type="species" reg="officinale">officinale</tp:taxon-name-part> <tp:taxon-name-part taxon-name-part-type="infraspecific-rank">subsp</tp:taxon-name-part> <tp:taxon-name-part taxon-name-part-type="subspecies" reg="paniculatum">paniculatum</tp:taxon-name-part></tp:taxon-name>. <bold>E</bold><tp:taxon-name><tp:taxon-name-part taxon-name-part-type="genus" reg="Peucedanum">P.</tp:taxon-name-part> <tp:taxon-name-part taxon-name-part-type="species" reg="officinale">officinale</tp:taxon-name-part> <tp:taxon-name-part taxon-name-part-type="infraspecific-rank">subsp.</tp:taxon-name-part> <tp:taxon-name-part taxon-name-part-type="subspecies" reg="longifolium">longifolium</tp:taxon-name-part></tp:taxon-name>. <bold>Vouchers</bold>: <bold>C</bold> C. Pérez. (MA 152463) <bold>D</bold> L. Serra &amp; A. Bort, (MA 623316) <bold>E, F</bold> Cernoch, (MA 310966).</p></caption><graphic xmlns:xlink="http://www.w3.org/1999/xlink" xlink:href="phytokeys-131-037-g004.jpg" position="float" orientation="portrait" xlink:type="simple" id="oo_328909.jpg"><uri content-type="original_file" xlink:type="simple">https://binary.pensoft.net/fig/328909</uri></graphic></fig></sec></tp:treatment-sec><tp:treatment-sec><!--Section generated to contain objects referenced in tp:taxon-treatment.--><fig id="F2" position="float" orientation="portrait"><object-id xmlns:xlink="http://www.w3.org/1999/xlink" content-type="doi" xlink:type="simple">10.3897/phytokeys.131.32173.figure2</object-id><object-id xmlns:xlink="http://www.w3.org/1999/xlink" content-type="arpha" xlink:type="simple">65724A58443057CDB638E7E974452E74</object-id><label>Figure 2.</label><caption><p>Holotype of <tp:taxon-name><tp:taxon-name-part taxon-name-part-type="genus" reg="Peucedanum">Peucedanum</tp:taxon-name-part> <tp:taxon-name-part taxon-name-part-type="species" reg="officinale">officinale</tp:taxon-name-part> <tp:taxon-name-part taxon-name-part-type="infraspecific-rank">subsp.</tp:taxon-name-part> <tp:taxon-name-part taxon-name-part-type="subspecies" reg="album">album</tp:taxon-name-part></tp:taxon-name> from Tavernes de la Valldigna, Valencia (VAL 223161!). Photos taken in the field: <bold>A</bold> flowers <bold>B</bold> sessile umbel with three rays <bold>C</bold> fruits. Photos taken with a stereomicroscope <bold>D</bold> Mericarp <bold>E</bold> fruit cross-section <bold>F</bold> leaf underside and bundle.</p></caption><graphic xmlns:xlink="http://www.w3.org/1999/xlink" xlink:href="phytokeys-131-037-g002.jpg" position="float" orientation="portrait" xlink:type="simple" id="oo_328907.jpg"><uri content-type="original_file" xlink:type="simple">https://binary.pensoft.net/fig/328907</uri></graphic></fig><fig id="F1" position="float" orientation="portrait"><object-id xmlns:xlink="http://www.w3.org/1999/xlink" content-type="doi" xlink:type="simple">10.3897/phytokeys.131.32173.figure1</object-id><object-id xmlns:xlink="http://www.w3.org/1999/xlink" content-type="arpha" xlink:type="simple">2E0C30267AEE53DEA2C665E25A357CB8</object-id><label>Figure 1.</label><caption><p><bold>A</bold> Maps of studied populations <bold>B</bold><tp:taxon-name><tp:taxon-name-part taxon-name-part-type="genus" reg="Peucedanum">P.</tp:taxon-name-part> <tp:taxon-name-part taxon-name-part-type="species" reg="officinale">officinale</tp:taxon-name-part> <tp:taxon-name-part taxon-name-part-type="infraspecific-rank">subsp.</tp:taxon-name-part> <tp:taxon-name-part taxon-name-part-type="subspecies" reg="album">album</tp:taxon-name-part></tp:taxon-name>. Spain. Valencia: Alzira. Serra de la Murta, 30SYJ2934; on rocky outcrops, 25-IX -2011; J. Martínez-Fort (VAL 223162!) <bold>C–D</bold><tp:taxon-name><tp:taxon-name-part taxon-name-part-type="genus" reg="Peucedanum">P.</tp:taxon-name-part> <tp:taxon-name-part taxon-name-part-type="species" reg="officinale">officinale</tp:taxon-name-part> <tp:taxon-name-part taxon-name-part-type="infraspecific-rank">subsp.</tp:taxon-name-part> <tp:taxon-name-part taxon-name-part-type="subspecies" reg="album">album</tp:taxon-name-part></tp:taxon-name>. Spain. Valencia: Corbera de Alzira, 30SYJ23; J. Borja (VAL 154996!).</p></caption><graphic xmlns:xlink="http://www.w3.org/1999/xlink" xlink:href="phytokeys-131-037-g001.jpg" position="float" orientation="portrait" xlink:type="simple" id="oo_328906.jpg"><uri content-type="original_file" xlink:type="simple">https://binary.pensoft.net/fig/328906</uri></graphic></fig></tp:treatment-sec><ref-list><ref id="B19"><mixed-citation xmlns:xlink="http://www.w3.org/1999/xlink" xlink:type="simple"><person-group><name name-style="western"><surname>Rivas-Martínez</surname><given-names>S</given-names></name></person-group> (<year>2004</year>) Worldwide Bioclimatic Classification System. Phytosociological Research Center, Spain. <ext-link xlink:type="simple" ext-link-type="uri" xlink:href="http://www.globalbioclimatics.org">http://www.globalbioclimatics.org</ext-link></mixed-citation></ref><ref id="B4"><mixed-citation xmlns:xlink="http://www.w3.org/1999/xlink" xlink:type="simple"><person-group><name name-style="western"><surname>Costa</surname><given-names>M</given-names></name><name name-style="western"><surname>Peris</surname><given-names>JB</given-names></name><name name-style="western"><surname>Figuerola</surname><given-names>R</given-names></name></person-group> (<year>1983</year>) <article-title>Sobre los carrascales termomediterráneos valencianos.</article-title><source>Lazaroa</source><volume>4</volume>: <fpage>37</fpage>–<lpage>52</lpage>. <ext-link xlink:type="simple" ext-link-type="uri" xlink:href="https://revistas.ucm.es/index.php/LAZA/article/view/LAZA8282110037A">https://revistas.ucm.es/index.php/LAZA/article/view/LAZA8282110037A</ext-link></mixed-citation></ref></ref-list></tp:taxon-treatment>
